# Supplementary material for: The Effect of the Stress-Signalling Mediator Triacontanol on Biochemical and Physiological Modifications in Dracocephalum forrestii Culture
Source: Int J Mol Sci. 2022 Dec 2;23(23):15147. doi: 10.3390/ijms232315147 (PMC9735700; doi:10.3390/ijms232315147)
Supplement: Supplementary file 1 [file ijms-23-15147-s001.zip]

Archive with 1 entries (1 files):
- ijms-2035959-SI.pdf
